# Supplementary material for: Classifying polish in use-wear analysis with convolutional neural networks
Source: Sci Rep. 2025 Oct 22;15:36834. doi: 10.1038/s41598-025-18179-4 (PMC12546859; doi:10.1038/s41598-025-18179-4)
Supplement: Supplementary file 1 — Supplementary Material 1 [file 41598_2025_18179_MOESM1_ESM.tar]

Archive with 523 entries (501 files):
- supplementary_material_resubmit1
- supplementary_material_resubmit1/Supplementary Figure S1.png
- supplementary_material_resubmit1/Supplementary Figure S2.png
- supplementary_material_resubmit1/Supplementary Figure S3.jpg
- supplementary_material_resubmit1/Supplementary Figure S4
- supplementary_material_resubmit1/Supplementary Figure S4/evaluation_metrics
- supplementary_material_resubmit1/Supplementary Figure S4/evaluation_metrics/custom
- supplementary_material_resubmit1/Supplementary Figure S4/evaluation_metrics/custom/lc_10x_1000_16.png
- supplementary_material_resubmit1/Supplementary Figure S4/evaluation_metrics/custom/lc_10x_2000_9.png
- supplementary_material_resubmit1/Supplementary Figure S4/evaluation_metrics/custom/lc_20x_1000_16.png
- supplementary_material_resubmit1/Supplementary Figure S4/evaluation_metrics/custom/lc_20x_1000_2000_16.png
- supplementary_material_resubmit1/Supplementary Figure S4/evaluation_metrics/custom/lc_20x_1000_2000_9.png
- supplementary_material_resubmit1/Supplementary Figure S4/evaluation_metrics/custom/lc_20x_1000_9.png
- supplementary_material_resubmit1/Supplementary Figure S4/evaluation_metrics/custom/lc_20x_2000_16.png
- supplementary_material_resubmit1/Supplementary Figure S4/evaluation_metrics/custom/matrix_10x_1000_16.png
- supplementary_material_resubmit1/Supplementary Figure S4/evaluation_metrics/custom/matrix_20x_1000_16.png
- supplementary_material_resubmit1/Supplementary Figure S4/evaluation_metrics/custom/matrix_20x_1000_2000_16.png
- supplementary_material_resubmit1/Supplementary Figure S4/evaluation_metrics/custom/matrix_20x_1000_2000_9.png
- supplementary_material_resubmit1/Supplementary Figure S4/evaluation_metrics/custom/matrix_20x_1000_9.png
- supplementary_material_resubmit1/Supplementary Figure S4/evaluation_metrics/custom/matrix_20x_2000_16.png
- supplementary_material_resubmit1/Supplementary Figure S4/evaluation_metrics/custom/matrix_20x_2000_9.png
- supplementary_material_resubmit1/Supplementary Figure S4/evaluation_metrics/custom/roc_10x_1000_16.png
- supplementary_material_resubmit1/Supplementary Figure S4/evaluation_metrics/custom/roc_10x_2000_9.png
- supplementary_material_resubmit1/Supplementary Figure S4/evaluation_metrics/custom/roc_20x_1000_16.png
- supplementary_material_resubmit1/Supplementary Figure S4/evaluation_metrics/custom/roc_20x_1000_2000_16.png
- supplementary_material_resubmit1/Supplementary Figure S4/evaluation_metrics/custom/roc_20x_1000_2000_9.png
- supplementary_material_resubmit1/Supplementary Figure S4/evaluation_metrics/custom/roc_20x_1000_9.png
- supplementary_material_resubmit1/Supplementary Figure S4/evaluation_metrics/custom/roc_20x_2000_16.png
- supplementary_material_resubmit1/Supplementary Figure S4/evaluation_metrics/ResNet
- supplementary_material_resubmit1/Supplementary Figure S4/evaluation_metrics/ResNet/lc_10x_1000_16.png
- supplementary_material_resubmit1/Supplementary Figure S4/evaluation_metrics/ResNet/lc_20x_1000_16.png
- supplementary_material_resubmit1/Supplementary Figure S4/evaluation_metrics/ResNet/lc_20x_1000_2000_16.png
- supplementary_material_resubmit1/Supplementary Figure S4/evaluation_metrics/ResNet/lc_20x_1000_2000_9.png
- supplementary_material_resubmit1/Supplementary Figure S4/evaluation_metrics/ResNet/lc_20x_1000_9.png
- supplementary_material_resubmit1/Supplementary Figure S4/evaluation_metrics/ResNet/lc_20x_2000_16.png
- supplementary_material_resubmit1/Supplementary Figure S4/evaluation_metrics/ResNet/lc_20x_2000_9.png
- supplementary_material_resubmit1/Supplementary Figure S4/evaluation_metrics/ResNet/matrix_10x_1000_16.png
- supplementary_material_resubmit1/Supplementary Figure S4/evaluation_metrics/ResNet/matrix_20x_1000_16.png
- supplementary_material_resubmit1/Supplementary Figure S4/evaluation_metrics/ResNet/matrix_20x_1000_2000_16.png
- supplementary_material_resubmit1/Supplementary Figure S4/evaluation_metrics/ResNet/matrix_20x_1000_2000_9.png
- supplementary_material_resubmit1/Supplementary Figure S4/evaluation_metrics/ResNet/matrix_20x_1000_9.png
- supplementary_material_resubmit1/Supplementary Figure S4/evaluation_metrics/ResNet/matrix_20x_2000_16.png
- supplementary_material_resubmit1/Supplementary Figure S4/evaluation_metrics/ResNet/matrix_20x_2000_9.png
- supplementary_material_resubmit1/Supplementary Figure S4/evaluation_metrics/ResNet/roc_10x_1000_16.png
- supplementary_material_resubmit1/Supplementary Figure S4/evaluation_metrics/ResNet/roc_20x_1000_16.png
- supplementary_material_resubmit1/Supplementary Figure S4/evaluation_metrics/ResNet/roc_20x_1000_2000_16.png
- supplementary_material_resubmit1/Supplementary Figure S4/evaluation_metrics/ResNet/roc_20x_1000_2000_9.png
- supplementary_material_resubmit1/Supplementary Figure S4/evaluation_metrics/ResNet/roc_20x_1000_9.png
- supplementary_material_resubmit1/Supplementary Figure S4/evaluation_metrics/ResNet/roc_20x_2000_16.png
- supplementary_material_resubmit1/Supplementary Figure S4/evaluation_metrics/ResNet/roc_20x_2000_9.png
- supplementary_material_resubmit1/Supplementary Figure S4/saliency maps
- supplementary_material_resubmit1/Supplementary Figure S4/saliency maps/custom_CNN
- supplementary_material_resubmit1/Supplementary Figure S4/saliency maps/custom_CNN/100x_1000_16
- supplementary_material_resubmit1/Supplementary Figure S4/saliency maps/custom_CNN/100x_1000_16/bone_chichaoua_flint_CT_1000_area_2_area_2_x100_1_quadrant_2.tif_visualization.png
- supplementary_material_resubmit1/Supplementary Figure S4/saliency maps/custom_CNN/100x_1000_16/bone_chichaoua_flint_CT_1000_area_4_area_2_x100_1_quadrant_1.tif_visualization.png
- supplementary_material_resubmit1/Supplementary Figure S4/saliency maps/custom_CNN/100x_1000_16/bone_chichaoua_flint_CT_1000_area_4_area_2_x100_1_quadrant_3.tif_visualization.png
- supplementary_material_resubmit1/Supplementary Figure S4/saliency maps/custom_CNN/100x_1000_16/bone_chichaoua_flint_CT_1000_area_4_area_2_x100_1_quadrant_5.tif_visualization.png
- supplementary_material_resubmit1/Supplementary Figure S4/saliency maps/custom_CNN/100x_1000_16/bone_chichaoua_flint_CT_1000_area_4_area_2_x100_1_quadrant_8.tif_visualization.png
- supplementary_material_resubmit1/Supplementary Figure S4/saliency maps/custom_CNN/100x_1000_16/bone_chichaoua_flint_SCB_1000_2_area_1_maybe_area_1_x100_1_quadrant_11.tif_visualization.png
- supplementary_material_resubmit1/Supplementary Figure S4/saliency maps/custom_CNN/100x_1000_16/bone_chichaoua_flint_SCB_1000_2_area_1_maybe_area_1_x100_1_quadrant_2.tif_visualization.png
- supplementary_material_resubmit1/Supplementary Figure S4/saliency maps/custom_CNN/100x_1000_16/bone_chichaoua_flint_SCB_1000_2_area_1_maybe_area_1_x100_1_quadrant_3.tif_visualization.png
- supplementary_material_resubmit1/Supplementary Figure S4/saliency maps/custom_CNN/100x_1000_16/bone_chichaoua_flint_SCB_1000_2_area_1_maybe_area_1_x100_1_quadrant_5.tif_visualization.png
- supplementary_material_resubmit1/Supplementary Figure S4/saliency maps/custom_CNN/100x_1000_16/bone_chichaoua_flint_SCB_1000_2_area_1_maybe_area_1_x100_1_quadrant_8.tif_visualization.png
- supplementary_material_resubmit1/Supplementary Figure S4/saliency maps/custom_CNN/100x_1000_16/bone_chichaoua_flint_SC_1000_1_area_1_area_1_x100_1_quadrant_1.tif_visualization.png
- supplementary_material_resubmit1/Supplementary Figure S4/saliency maps/custom_CNN/100x_1000_16/bone_chichaoua_flint_SC_1000_1_area_1_area_1_x100_1_quadrant_2.tif_visualization.png
- supplementary_material_resubmit1/Supplementary Figure S4/saliency maps/custom_CNN/100x_1000_16/bone_chichaoua_flint_SC_1000_1_area_1_area_1_x100_1_quadrant_5.tif_visualization.png
- supplementary_material_resubmit1/Supplementary Figure S4/saliency maps/custom_CNN/100x_1000_16/bone_chichaoua_flint_SC_1000_1_area_2_area_2_x100_1_quadrant_1.tif_visualization.png
- supplementary_material_resubmit1/Supplementary Figure S4/saliency maps/custom_CNN/100x_1000_16/bone_chichaoua_flint_SC_1000_1_area_2_area_2_x100_1_quadrant_14.tif_visualization.png
- supplementary_material_resubmit1/Supplementary Figure S4/saliency maps/custom_CNN/100x_1000_16/bone_chichaoua_flint_SC_1000_1_area_2_area_2_x100_1_quadrant_3.tif_visualization.png
- supplementary_material_resubmit1/Supplementary Figure S4/saliency maps/custom_CNN/100x_1000_16/bone_chichaoua_flint_SC_1000_1_area_2_area_2_x100_1_quadrant_6.tif_visualization.png
- supplementary_material_resubmit1/Supplementary Figure S4/saliency maps/custom_CNN/100x_1000_16/bone_chichaoua_flint_SC_1000_1_area_3_area_2_x100_1_quadrant_1.tif_visualization.png
- supplementary_material_resubmit1/Supplementary Figure S4/saliency maps/custom_CNN/100x_1000_16/bone_chichaoua_flint_SC_1000_1_area_3_area_2_x100_1_quadrant_3.tif_visualization.png
- supplementary_material_resubmit1/Supplementary Figure S4/saliency maps/custom_CNN/100x_1000_16/bone_chichaoua_flint_SC_1000_1_area_3_area_2_x100_1_quadrant_9.tif_visualization.png
- supplementary_material_resubmit1/Supplementary Figure S4/saliency maps/custom_CNN/100x_1000_16/wood_SC_600_area_1_area_1_x100_1_quadrant_7.tif_visualization.png
- supplementary_material_resubmit1/Supplementary Figure S4/saliency maps/custom_CNN/100x_1000_16/wood_SC_900_area_1_area_1_x100_1_quadrant_10.tif_visualization.png
- supplementary_material_resubmit1/Supplementary Figure S4/saliency maps/custom_CNN/100x_1000_16/wood_SC_900_area_1_area_1_x100_1_quadrant_12.tif_visualization.png
- supplementary_material_resubmit1/Supplementary Figure S4/saliency maps/custom_CNN/100x_1000_16/wood_SC_900_area_1_area_1_x100_1_quadrant_9.tif_visualization.png
- supplementary_material_resubmit1/Supplementary Figure S4/saliency maps/custom_CNN/100x_1000_16/wood_SC_900_area_2_area_2_x100_1_quadrant_6.tif_visualization.png
- supplementary_material_resubmit1/Supplementary Figure S4/saliency maps/custom_CNN/100x_1000_16/wood_SC_900_area_2_area_2_x100_1_quadrant_7.tif_visualization.png
- supplementary_material_resubmit1/Supplementary Figure S4/saliency maps/custom_CNN/100x_1000_16/wood_SW_1000_1_area_1_area_1_x100_1_quadrant_13.tif_visualization.png
- supplementary_material_resubmit1/Supplementary Figure S4/saliency maps/custom_CNN/100x_1000_16/wood_SW_1000_1_area_1_area_1_x100_1_quadrant_4.tif_visualization.png
- supplementary_material_resubmit1/Supplementary Figure S4/saliency maps/custom_CNN/100x_1000_16/wood_SW_1000_1_area_1_area_1_x100_1_quadrant_7.tif_visualization.png
- supplementary_material_resubmit1/Supplementary Figure S4/saliency maps/custom_CNN/100x_1000_16/wood_SW_1000_1_area_3_area_1_x100_1_quadrant_1.tif_visualization.png
- supplementary_material_resubmit1/Supplementary Figure S4/saliency maps/custom_CNN/100x_1000_16/wood_SW_1000_1_area_3_area_1_x100_1_quadrant_2.tif_visualization.png
- supplementary_material_resubmit1/Supplementary Figure S4/saliency maps/custom_CNN/100x_1000_16/wood_SW_1000_1_area_3_area_1_x100_1_quadrant_5.tif_visualization.png
- supplementary_material_resubmit1/Supplementary Figure S4/saliency maps/custom_CNN/100x_1000_16/wood_SW_1000_1_area_4_area_1_x100_1_quadrant_1.tif_visualization.png
- supplementary_material_resubmit1/Supplementary Figure S4/saliency maps/custom_CNN/100x_1000_16/wood_SW_1000_2_area_1_x100_1_quadrant_1.tif_visualization.png
- supplementary_material_resubmit1/Supplementary Figure S4/saliency maps/custom_CNN/100x_1000_16/wood_SW_1000_2_area_1_x100_1_quadrant_4.tif_visualization.png
- supplementary_material_resubmit1/Supplementary Figure S4/saliency maps/custom_CNN/100x_1000_16/wood_SW_1000_2_area_1_x100_1_quadrant_5.tif_visualization.png
- supplementary_material_resubmit1/Supplementary Figure S4/saliency maps/custom_CNN/x200_1000_16
- supplementary_material_resubmit1/Supplementary Figure S4/saliency maps/custom_CNN/x200_1000_16/bone_chichaoua_flint_CT_1000_area_1_area_1_x200_1_quadrant_7.tif_visualization.png
- supplementary_material_resubmit1/Supplementary Figure S4/saliency maps/custom_CNN/x200_1000_16/bone_chichaoua_flint_CT_1000_area_1_area_2_x200_1_quadrant_12.tif_visualization.png
- supplementary_material_resubmit1/Supplementary Figure S4/saliency maps/custom_CNN/x200_1000_16/bone_chichaoua_flint_CT_1000_area_1_area_2_x200_1_quadrant_8.tif_visualization.png
- supplementary_material_resubmit1/Supplementary Figure S4/saliency maps/custom_CNN/x200_1000_16/bone_chichaoua_flint_CT_1000_area_1_area_2_x200_1_quadrant_9.tif_visualization.png
- supplementary_material_resubmit1/Supplementary Figure S4/saliency maps/custom_CNN/x200_1000_16/bone_chichaoua_flint_CT_1000_area_2_area_2_x200_1_quadrant_10.tif_visualization.png
- supplementary_material_resubmit1/Supplementary Figure S4/saliency maps/custom_CNN/x200_1000_16/bone_chichaoua_flint_CT_1000_area_2_area_2_x200_1_quadrant_6.tif_visualization.png
- supplementary_material_resubmit1/Supplementary Figure S4/saliency maps/custom_CNN/x200_1000_16/bone_chichaoua_flint_CT_1000_area_2_area_2_x200_1_quadrant_8.tif_visualization.png
- supplementary_material_resubmit1/Supplementary Figure S4/saliency maps/custom_CNN/x200_1000_16/bone_chichaoua_flint_CT_1000_area_3_area_1_x200_1_quadrant_1.tif_visualization.png
- supplementary_material_resubmit1/Supplementary Figure S4/saliency maps/custom_CNN/x200_1000_16/bone_chichaoua_flint_CT_1000_area_3_area_1_x200_1_quadrant_11.tif_visualization.png
- supplementary_material_resubmit1/Supplementary Figure S4/saliency maps/custom_CNN/x200_1000_16/bone_chichaoua_flint_CT_1000_area_3_area_1_x200_1_quadrant_14.tif_visualization.png
- supplementary_material_resubmit1/Supplementary Figure S4/saliency maps/custom_CNN/x200_1000_16/bone_chichaoua_flint_CT_1000_area_3_area_1_x200_1_quadrant_16.tif_visualization.png
- supplementary_material_resubmit1/Supplementary Figure S4/saliency maps/custom_CNN/x200_1000_16/bone_chichaoua_flint_CT_1000_area_3_area_2_x200_1_quadrant_4.tif_visualization.png
- supplementary_material_resubmit1/Supplementary Figure S4/saliency maps/custom_CNN/x200_1000_16/bone_chichaoua_flint_CT_1000_area_3_area_2_x200_1_quadrant_5.tif_visualization.png
- supplementary_material_resubmit1/Supplementary Figure S4/saliency maps/custom_CNN/x200_1000_16/bone_chichaoua_flint_CT_1000_area_4_area_2_x200_1_quadrant_3.tif_visualization.png
- supplementary_material_resubmit1/Supplementary Figure S4/saliency maps/custom_CNN/x200_1000_16/bone_chichaoua_flint_CT_1000_area_4_area_2_x200_1_quadrant_6.tif_visualization.png
- supplementary_material_resubmit1/Supplementary Figure S4/saliency maps/custom_CNN/x200_1000_16/bone_chichaoua_flint_CT_1000_area_4_area_2_x200_1_quadrant_7.tif_visualization.png
- supplementary_material_resubmit1/Supplementary Figure S4/saliency maps/custom_CNN/x200_1000_16/bone_chichaoua_flint_CT_1000_area_5_area_1_x200_1_quadrant_13.tif_visualization.png
- supplementary_material_resubmit1/Supplementary Figure S4/saliency maps/custom_CNN/x200_1000_16/bone_chichaoua_flint_CT_1000_area_5_area_1_x200_1_quadrant_8.tif_visualization.png
- supplementary_material_resubmit1/Supplementary Figure S4/saliency maps/custom_CNN/x200_1000_16/bone_chichaoua_flint_CT_1000_area_5_area_1_x200_1_quadrant_9.tif_visualization.png
- supplementary_material_resubmit1/Supplementary Figure S4/saliency maps/custom_CNN/x200_1000_16/bone_chichaoua_flint_SCB_1000_2_area_1_maybe_area_1_x200_1_quadrant_7.tif_visualization.png
- supplementary_material_resubmit1/Supplementary Figure S4/saliency maps/custom_CNN/x200_1000_16/bone_chichaoua_flint_SC_1000_1_area_1_area_1_x200_1_quadrant_7.tif_visualization.png
- supplementary_material_resubmit1/Supplementary Figure S4/saliency maps/custom_CNN/x200_1000_16/bone_chichaoua_flint_SC_1000_1_area_1_area_1_x200_1_quadrant_9.tif_visualization.png
- supplementary_material_resubmit1/Supplementary Figure S4/saliency maps/custom_CNN/x200_1000_16/bone_chichaoua_flint_SC_1000_1_area_2_area_1_x200_1_quadrant_4.tif_visualization.png
- supplementary_material_resubmit1/Supplementary Figure S4/saliency maps/custom_CNN/x200_1000_16/bone_chichaoua_flint_SC_1000_1_area_2_area_1_x200_1_quadrant_7.tif_visualization.png
- supplementary_material_resubmit1/Supplementary Figure S4/saliency maps/custom_CNN/x200_1000_16/bone_chichaoua_flint_SC_1000_1_area_3_area_1_x200_1_quadrant_11.tif_visualization.png
- supplementary_material_resubmit1/Supplementary Figure S4/saliency maps/custom_CNN/x200_1000_16/bone_chichaoua_flint_SC_1000_1_area_3_area_1_x200_1_quadrant_6.tif_visualization.png
- supplementary_material_resubmit1/Supplementary Figure S4/saliency maps/custom_CNN/x200_1000_16/bone_chichaoua_flint_SC_1000_1_area_3_area_3_x200_1_quadrant_3.tif_visualization.png
- supplementary_material_resubmit1/Supplementary Figure S4/saliency maps/custom_CNN/x200_1000_16/bone_chichaoua_flint_SC_1000_1_area_3_area_3_x200_1_quadrant_5.tif_visualization.png
- supplementary_material_resubmit1/Supplementary Figure S4/saliency maps/custom_CNN/x200_1000_16/bone_chichaoua_flint_SC_1000_1_area_3_area_3_x200_1_quadrant_7.tif_visualization.png
- supplementary_material_resubmit1/Supplementary Figure S4/saliency maps/custom_CNN/x200_1000_16/bone_chichaoua_flint_SC_1000_1_area_3_area_4_x200_1_quadrant_1.tif_visualization.png
- supplementary_material_resubmit1/Supplementary Figure S4/saliency maps/custom_CNN/x200_1000_16/bone_chichaoua_flint_SC_1000_1_area_3_area_4_x200_1_quadrant_12.tif_visualization.png
- supplementary_material_resubmit1/Supplementary Figure S4/saliency maps/custom_CNN/x200_1000_16/bone_chichaoua_flint_SC_1000_1_area_3_area_4_x200_1_quadrant_5.tif_visualization.png
- supplementary_material_resubmit1/Supplementary Figure S4/saliency maps/custom_CNN/x200_1000_16/bone_chichaoua_flint_SC_1000_1_area_4_area_1_x200_1_quadrant_5.tif_visualization.png
- supplementary_material_resubmit1/Supplementary Figure S4/saliency maps/custom_CNN/x200_1000_16/bone_chichaoua_flint_SC_1000_1_area_4_area_2_x200_1_quadrant_1.tif_visualization.png
- supplementary_material_resubmit1/Supplementary Figure S4/saliency maps/custom_CNN/x200_1000_16/bone_chichaoua_flint_SC_1000_1_area_4_area_2_x200_1_quadrant_9.tif_visualization.png
- supplementary_material_resubmit1/Supplementary Figure S4/saliency maps/custom_CNN/x200_1000_16/bone_chichaoua_flint_SC_SW_NS_area_1_x200_1_quadrant_2.tif_visualization.png
- supplementary_material_resubmit1/Supplementary Figure S4/saliency maps/custom_CNN/x200_1000_16/wood_SC_1000_area_1_x200_1_quadrant_1.tif_visualization.png
- supplementary_material_resubmit1/Supplementary Figure S4/saliency maps/custom_CNN/x200_1000_16/wood_SC_1000_area_1_x200_1_quadrant_9.tif_visualization.png
- supplementary_material_resubmit1/Supplementary Figure S4/saliency maps/custom_CNN/x200_1000_16/wood_SC_600_area_1_area_1_x200_1_quadrant_7.tif_visualization.png
- supplementary_material_resubmit1/Supplementary Figure S4/saliency maps/custom_CNN/x200_1000_16/wood_SC_600_area_1_area_1_x200_1_quadrant_8.tif_visualization.png
- supplementary_material_resubmit1/Supplementary Figure S4/saliency maps/custom_CNN/x200_1000_16/wood_SC_600_area_2_area_1_x200_1_quadrant_10.tif_visualization.png
- supplementary_material_resubmit1/Supplementary Figure S4/saliency maps/custom_CNN/x200_1000_16/wood_SC_600_area_2_area_1_x200_1_quadrant_2.tif_visualization.png
- supplementary_material_resubmit1/Supplementary Figure S4/saliency maps/custom_CNN/x200_1000_16/wood_SC_900_area_2_area_1_x200_1_quadrant_1.tif_visualization.png
- supplementary_material_resubmit1/Supplementary Figure S4/saliency maps/custom_CNN/x200_1000_16/wood_SC_900_area_2_area_1_x200_1_quadrant_2.tif_visualization.png
- supplementary_material_resubmit1/Supplementary Figure S4/saliency maps/custom_CNN/x200_1000_16/wood_SW_1000_1_area_1_area_2_x200_1_quadrant_11.tif_visualization.png
- supplementary_material_resubmit1/Supplementary Figure S4/saliency maps/custom_CNN/x200_1000_16/wood_SW_1000_1_area_1_area_2_x200_1_quadrant_12.tif_visualization.png
- supplementary_material_resubmit1/Supplementary Figure S4/saliency maps/custom_CNN/x200_1000_16/wood_SW_1000_1_area_1_area_2_x200_1_quadrant_8.tif_visualization.png
- supplementary_material_resubmit1/Supplementary Figure S4/saliency maps/custom_CNN/x200_1000_16/wood_SW_1000_1_area_2_area_1_x200_1_quadrant_5.tif_visualization.png
- supplementary_material_resubmit1/Supplementary Figure S4/saliency maps/custom_CNN/x200_1000_16/wood_SW_1000_1_area_3_area_1_x200_1_quadrant_8.tif_visualization.png
- supplementary_material_resubmit1/Supplementary Figure S4/saliency maps/custom_CNN/x200_1000_16/wood_SW_1000_1_area_4_area_1_x200_1_quadrant_8.tif_visualization.png
- supplementary_material_resubmit1/Supplementary Figure S4/saliency maps/custom_CNN/x200_1000_16/wood_SW_1000_1_area_6_area_1_x200_1_quadrant_5.tif_visualization.png
- supplementary_material_resubmit1/Supplementary Figure S4/saliency maps/custom_CNN/x200_1000_16/wood_SW_1000_1_area_6_area_1_x200_1_quadrant_7.tif_visualization.png
- supplementary_material_resubmit1/Supplementary Figure S4/saliency maps/custom_CNN/x200_1000_16/wood_SW_1000_2_area_1_x200_1_quadrant_5.tif_visualization.png
- supplementary_material_resubmit1/Supplementary Figure S4/saliency maps/custom_CNN/x200_1000_16/wood_SW_1000_2_area_1_x200_1_quadrant_6.tif_visualization.png
- supplementary_material_resubmit1/Supplementary Figure S4/saliency maps/custom_CNN/x200_1000_2000_16
- supplementary_material_resubmit1/Supplementary Figure S4/saliency maps/custom_CNN/x200_1000_2000_16/wood_SC_1000_area_1_x200_1_quadrant_10.tif_visualization.png
- supplementary_material_resubmit1/Supplementary Figure S4/saliency maps/custom_CNN/x200_1000_2000_16/wood_SC_2000_area_1_x200_1_quadrant_1.tif_visualization.png
- supplementary_material_resubmit1/Supplementary Figure S4/saliency maps/custom_CNN/x200_1000_2000_16/wood_SC_2000_area_1_x200_1_quadrant_4.tif_visualization.png
- supplementary_material_resubmit1/Supplementary Figure S4/saliency maps/custom_CNN/x200_1000_2000_16/wood_SC_2000_area_1_x200_1_quadrant_6.tif_visualization.png
- supplementary_material_resubmit1/Supplementary Figure S4/saliency maps/custom_CNN/x200_1000_2000_16/wood_SC_600_area_1_area_1_x200_1_quadrant_9.tif_visualization.png
- supplementary_material_resubmit1/Supplementary Figure S4/saliency maps/custom_CNN/x200_1000_2000_16/wood_SC_600_area_2_area_1_x200_1_quadrant_8.tif_visualization.png
- supplementary_material_resubmit1/Supplementary Figure S4/saliency maps/custom_CNN/x200_1000_2000_16/wood_SC_900_area_2_area_1_x200_1_quadrant_2.tif_visualization.png
- supplementary_material_resubmit1/Supplementary Figure S4/saliency maps/custom_CNN/x200_1000_2000_16/wood_SW_1000_1_area_1_area_2_x200_1_quadrant_14.tif_visualization.png
- supplementary_material_resubmit1/Supplementary Figure S4/saliency maps/custom_CNN/x200_1000_2000_16/wood_SW_1000_1_area_1_area_2_x200_1_quadrant_7.tif_visualization.png
- supplementary_material_resubmit1/Supplementary Figure S4/saliency maps/custom_CNN/x200_1000_2000_16/wood_SW_1000_1_area_2_area_1_x200_1_quadrant_1.tif_visualization.png
- supplementary_material_resubmit1/Supplementary Figure S4/saliency maps/custom_CNN/x200_1000_2000_16/wood_SW_1000_1_area_2_area_1_x200_1_quadrant_6.tif_visualization.png
- supplementary_material_resubmit1/Supplementary Figure S4/saliency maps/custom_CNN/x200_1000_2000_16/wood_SW_1000_1_area_2_area_1_x200_1_quadrant_7.tif_visualization.png
- supplementary_material_resubmit1/Supplementary Figure S4/saliency maps/custom_CNN/x200_1000_2000_16/wood_SW_1000_1_area_3_area_1_x200_1_quadrant_3.tif_visualization.png
- supplementary_material_resubmit1/Supplementary Figure S4/saliency maps/custom_CNN/x200_1000_2000_16/wood_SW_1000_1_area_4_area_1_x200_1_quadrant_10.tif_visualization.png
- supplementary_material_resubmit1/Supplementary Figure S4/saliency maps/custom_CNN/x200_1000_2000_16/wood_SW_1000_1_area_4_area_1_x200_1_quadrant_4.tif_visualization.png
- supplementary_material_resubmit1/Supplementary Figure S4/saliency maps/custom_CNN/x200_1000_2000_16/wood_SW_1000_1_area_4_area_1_x200_1_quadrant_8.tif_visualization.png
- supplementary_material_resubmit1/Supplementary Figure S4/saliency maps/custom_CNN/x200_1000_2000_16/wood_SW_1000_1_area_5_area_1_x200_1_quadrant_2.tif_visualization.png
- supplementary_material_resubmit1/Supplementary Figure S4/saliency maps/custom_CNN/x200_1000_2000_16/wood_SW_1000_1_area_5_area_1_x200_1_quadrant_6.tif_visualization.png
- supplementary_material_resubmit1/Supplementary Figure S4/saliency maps/custom_CNN/x200_1000_2000_16/wood_SW_1000_1_area_6_area_1_x200_1_quadrant_1.tif_visualization.png
- supplementary_material_resubmit1/Supplementary Figure S4/saliency maps/custom_CNN/x200_1000_2000_16/wood_SW_1000_2_area_1_x200_1_quadrant_11.tif_visualization.png
- supplementary_material_resubmit1/Supplementary Figure S4/saliency maps/custom_CNN/x200_1000_2000_16/wood_SW_1000_3_area_1_x200_1_quadrant_9.tif_visualization.png
- supplementary_material_resubmit1/Supplementary Figure S4/saliency maps/custom_CNN/x200_1000_2000_16/wood_SW_2000_area_1_x200_1_quadrant_11.tif_visualization.png
- supplementary_material_resubmit1/Supplementary Figure S4/saliency maps/custom_CNN/x200_1000_2000_16/wood_SW_2000_area_1_x200_1_quadrant_9.tif_visualization.png
- supplementary_material_resubmit1/Supplementary Figure S4/saliency maps/custom_CNN/x200_1000_2000_16/wood_SW_2000_area_2_x200_1_quadrant_6.tif_visualization.png
- supplementary_material_resubmit1/Supplementary Figure S4/saliency maps/custom_CNN/x200_1000_2000_16/wood_SW_2000_area_3_x200_1_quadrant_11.tif_visualization.png
- supplementary_material_resubmit1/Supplementary Figure S4/saliency maps/custom_CNN/x200_1000_2000_16/wood_SW_2000_area_3_x200_1_quadrant_3.tif_visualization.png
- supplementary_material_resubmit1/Supplementary Figure S4/saliency maps/custom_CNN/x200_1000_2000_16/wood_SW_2000_area_4_x200_1_quadrant_10.tif_visualization.png
- supplementary_material_resubmit1/Supplementary Figure S4/saliency maps/custom_CNN/x200_1000_2000_16/wood_SW_2000_area_4_x200_1_quadrant_6.tif_visualization.png
- supplementary_material_resubmit1/Supplementary Figure S4/saliency maps/custom_CNN/x200_1000_2000_16/wood_SW_2000_area_5_x200_1_quadrant_9.tif_visualization.png
- supplementary_material_resubmit1/Supplementary Figure S4/saliency maps/custom_CNN/x200_1000_2000_9
- supplementary_material_resubmit1/Supplementary Figure S4/saliency maps/custom_CNN/x200_1000_2000_9/wood_SC_1000_area_1_x200_1_quadrant_2.tif_visualization.png
- supplementary_material_resubmit1/Supplementary Figure S4/saliency maps/custom_CNN/x200_1000_2000_9/wood_SC_1000_area_1_x200_1_quadrant_3.tif_visualization.png
- supplementary_material_resubmit1/Supplementary Figure S4/saliency maps/custom_CNN/x200_1000_2000_9/wood_SC_600_area_2_area_1_x200_1_quadrant_6.tif_visualization.png
- supplementary_material_resubmit1/Supplementary Figure S4/saliency maps/custom_CNN/x200_1000_2000_9/wood_SC_900_area_2_area_1_x200_1_quadrant_2.tif_visualization.png
- supplementary_material_resubmit1/Supplementary Figure S4/saliency maps/custom_CNN/x200_1000_2000_9/wood_SC_900_area_2_area_1_x200_1_quadrant_4.tif_visualization.png
- supplementary_material_resubmit1/Supplementary Figure S4/saliency maps/custom_CNN/x200_1000_2000_9/wood_SW_1000_1_area_1_area_2_x200_1_quadrant_7.tif_visualization.png
- supplementary_material_resubmit1/Supplementary Figure S4/saliency maps/custom_CNN/x200_1000_2000_9/wood_SW_1000_1_area_2_area_1_x200_1_quadrant_2.tif_visualization.png
- supplementary_material_resubmit1/Supplementary Figure S4/saliency maps/custom_CNN/x200_1000_2000_9/wood_SW_1000_1_area_2_area_1_x200_1_quadrant_5.tif_visualization.png
- supplementary_material_resubmit1/Supplementary Figure S4/saliency maps/custom_CNN/x200_1000_2000_9/wood_SW_1000_1_area_3_area_1_x200_1_quadrant_4.tif_visualization.png
- supplementary_material_resubmit1/Supplementary Figure S4/saliency maps/custom_CNN/x200_1000_2000_9/wood_SW_1000_1_area_4_area_1_x200_1_quadrant_3.tif_visualization.png
- supplementary_material_resubmit1/Supplementary Figure S4/saliency maps/custom_CNN/x200_1000_2000_9/wood_SW_1000_1_area_5_area_1_x200_1_quadrant_3.tif_visualization.png
- supplementary_material_resubmit1/Supplementary Figure S4/saliency maps/custom_CNN/x200_1000_2000_9/wood_SW_1000_2_area_1_x200_1_quadrant_1.tif_visualization.png
- supplementary_material_resubmit1/Supplementary Figure S4/saliency maps/custom_CNN/x200_1000_2000_9/wood_SW_1000_2_area_1_x200_1_quadrant_2.tif_visualization.png
- supplementary_material_resubmit1/Supplementary Figure S4/saliency maps/custom_CNN/x200_1000_2000_9/wood_SW_1000_2_area_1_x200_1_quadrant_3.tif_visualization.png
- supplementary_material_resubmit1/Supplementary Figure S4/saliency maps/custom_CNN/x200_1000_2000_9/wood_SW_2000_area_1_x200_1_quadrant_1.tif_visualization.png
- supplementary_material_resubmit1/Supplementary Figure S4/saliency maps/custom_CNN/x200_1000_2000_9/wood_SW_2000_area_1_x200_1_quadrant_4.tif_visualization.png
- supplementary_material_resubmit1/Supplementary Figure S4/saliency maps/custom_CNN/x200_1000_2000_9/wood_SW_2000_area_1_x200_1_quadrant_9.tif_visualization.png
- supplementary_material_resubmit1/Supplementary Figure S4/saliency maps/custom_CNN/x200_1000_2000_9/wood_SW_2000_area_2_x200_1_quadrant_6.tif_visualization.png
- supplementary_material_resubmit1/Supplementary Figure S4/saliency maps/custom_CNN/x200_1000_2000_9/wood_SW_2000_area_2_x200_1_quadrant_8.tif_visualization.png
- supplementary_material_resubmit1/Supplementary Figure S4/saliency maps/custom_CNN/x200_1000_2000_9/wood_SW_2000_area_3_x200_1_quadrant_1.tif_visualization.png
- supplementary_material_resubmit1/Supplementary Figure S4/saliency maps/custom_CNN/x200_1000_2000_9/wood_SW_2000_area_3_x200_1_quadrant_8.tif_visualization.png
- supplementary_material_resubmit1/Supplementary Figure S4/saliency maps/custom_CNN/x200_1000_2000_9/wood_SW_2000_area_4_x200_1_quadrant_4.tif_visualization.png
- supplementary_material_resubmit1/Supplementary Figure S4/saliency maps/custom_CNN/x200_1000_2000_9/wood_SW_2000_area_5_x200_1_quadrant_1.tif_visualization.png
- supplementary_material_resubmit1/Supplementary Figure S4/saliency maps/custom_CNN/x200_1000_9
- supplementary_material_resubmit1/Supplementary Figure S4/saliency maps/custom_CNN/x200_1000_9/bone_chichaoua_flint_CT_1000_area_1_area_1_x200_1_quadrant_2.tif_visualization.png
- supplementary_material_resubmit1/Supplementary Figure S4/saliency maps/custom_CNN/x200_1000_9/bone_chichaoua_flint_CT_1000_area_1_area_1_x200_1_quadrant_3.tif_visualization.png
- supplementary_material_resubmit1/Supplementary Figure S4/saliency maps/custom_CNN/x200_1000_9/bone_chichaoua_flint_CT_1000_area_2_area_1_x200_1_quadrant_3.tif_visualization.png
- supplementary_material_resubmit1/Supplementary Figure S4/saliency maps/custom_CNN/x200_1000_9/bone_chichaoua_flint_CT_1000_area_2_area_1_x200_1_quadrant_9.tif_visualization.png
- supplementary_material_resubmit1/Supplementary Figure S4/saliency maps/custom_CNN/x200_1000_9/bone_chichaoua_flint_CT_1000_area_4_area_2_x200_1_quadrant_5.tif_visualization.png
- supplementary_material_resubmit1/Supplementary Figure S4/saliency maps/custom_CNN/x200_1000_9/bone_chichaoua_flint_CT_1000_area_5_area_1_x200_1_quadrant_5.tif_visualization.png
- supplementary_material_resubmit1/Supplementary Figure S4/saliency maps/custom_CNN/x200_1000_9/bone_chichaoua_flint_SCB_1000_2_area_1_maybe_area_2_x200_1_quadrant_1.tif_visualization.png
- supplementary_material_resubmit1/Supplementary Figure S4/saliency maps/custom_CNN/x200_1000_9/bone_chichaoua_flint_SCB_1000_2_area_1_maybe_area_2_x200_1_quadrant_4.tif_visualization.png
- supplementary_material_resubmit1/Supplementary Figure S4/saliency maps/custom_CNN/x200_1000_9/bone_chichaoua_flint_SCB_1000_2_area_1_maybe_area_2_x200_1_quadrant_5.tif_visualization.png
- supplementary_material_resubmit1/Supplementary Figure S4/saliency maps/custom_CNN/x200_1000_9/bone_chichaoua_flint_SCB_1000_2_area_1_maybe_area_3_x200_1_quadrant_3.tif_visualization.png
- supplementary_material_resubmit1/Supplementary Figure S4/saliency maps/custom_CNN/x200_1000_9/bone_chichaoua_flint_SC_1000_1_area_1_area_1_x200_1_quadrant_6.tif_visualization.png
- supplementary_material_resubmit1/Supplementary Figure S4/saliency maps/custom_CNN/x200_1000_9/bone_chichaoua_flint_SC_1000_1_area_2_area_1_x200_1_quadrant_1.tif_visualization.png
- supplementary_material_resubmit1/Supplementary Figure S4/saliency maps/custom_CNN/x200_1000_9/bone_chichaoua_flint_SC_1000_1_area_2_area_1_x200_1_quadrant_4.tif_visualization.png
- supplementary_material_resubmit1/Supplementary Figure S4/saliency maps/custom_CNN/x200_1000_9/bone_chichaoua_flint_SC_1000_1_area_2_area_3_x200_1_quadrant_5.tif_visualization.png
- supplementary_material_resubmit1/Supplementary Figure S4/saliency maps/custom_CNN/x200_1000_9/bone_chichaoua_flint_SC_1000_1_area_3_area_3_x200_1_quadrant_2.tif_visualization.png
- supplementary_material_resubmit1/Supplementary Figure S4/saliency maps/custom_CNN/x200_1000_9/bone_chichaoua_flint_SC_1000_1_area_3_area_4_x200_1_quadrant_4.tif_visualization.png
- supplementary_material_resubmit1/Supplementary Figure S4/saliency maps/custom_CNN/x200_1000_9/bone_chichaoua_flint_SC_1000_1_area_4_area_1_x200_1_quadrant_2.tif_visualization.png
- supplementary_material_resubmit1/Supplementary Figure S4/saliency maps/custom_CNN/x200_1000_9/bone_chichaoua_flint_SC_1000_1_area_4_area_2_x200_1_quadrant_4.tif_visualization.png
- supplementary_material_resubmit1/Supplementary Figure S4/saliency maps/custom_CNN/x200_1000_9/bone_chichaoua_flint_SC_1000_1_area_4_area_2_x200_1_quadrant_6.tif_visualization.png
- supplementary_material_resubmit1/Supplementary Figure S4/saliency maps/custom_CNN/x200_1000_9/bone_chichaoua_flint_SC_SW_NS_area_1_x200_1_quadrant_2.tif_visualization.png
- supplementary_material_resubmit1/Supplementary Figure S4/saliency maps/custom_CNN/x200_1000_9/bone_chichaoua_flint_SC_SW_NS_area_1_x200_1_quadrant_7.tif_visualization.png
- supplementary_material_resubmit1/Supplementary Figure S4/saliency maps/custom_CNN/x200_1000_9/wood_SC_1000_area_1_x200_1_quadrant_1.tif_visualization.png
- supplementary_material_resubmit1/Supplementary Figure S4/saliency maps/custom_CNN/x200_1000_9/wood_SC_600_area_1_area_1_x200_1_quadrant_6.tif_visualization.png
- supplementary_material_resubmit1/Supplementary Figure S4/saliency maps/custom_CNN/x200_1000_9/wood_SW_1000_1_area_1_area_2_x200_1_quadrant_3.tif_visualization.png
- supplementary_material_resubmit1/Supplementary Figure S4/saliency maps/custom_CNN/x200_1000_9/wood_SW_1000_1_area_2_area_1_x200_1_quadrant_1.tif_visualization.png
- supplementary_material_resubmit1/Supplementary Figure S4/saliency maps/custom_CNN/x200_1000_9/wood_SW_1000_1_area_3_area_1_x200_1_quadrant_3.tif_visualization.png
- supplementary_material_resubmit1/Supplementary Figure S4/saliency maps/custom_CNN/x200_1000_9/wood_SW_1000_1_area_5_area_1_x200_1_quadrant_3.tif_visualization.png
- supplementary_material_resubmit1/Supplementary Figure S4/saliency maps/custom_CNN/x200_1000_9/wood_SW_1000_1_area_6_area_1_x200_1_quadrant_3.tif_visualization.png
- supplementary_material_resubmit1/Supplementary Figure S4/saliency maps/custom_CNN/x200_1000_9/wood_SW_1000_2_area_1_x200_1_quadrant_2.tif_visualization.png
- supplementary_material_resubmit1/Supplementary Figure S4/saliency maps/custom_CNN/x200_1000_9/wood_SW_1000_2_area_1_x200_1_quadrant_5.tif_visualization.png
- supplementary_material_resubmit1/Supplementary Figure S4/saliency maps/custom_CNN/x200_1000_9/wood_SW_1000_3_area_1_x200_1_quadrant_2.tif_visualization.png
- supplementary_material_resubmit1/Supplementary Figure S4/saliency maps/custom_CNN/x200_2000_16
- supplementary_material_resubmit1/Supplementary Figure S4/saliency maps/custom_CNN/x200_2000_16/hide_SC_2000_1_area_1_area_1_x200_1_quadrant_10.tif_visualization.png
- supplementary_material_resubmit1/Supplementary Figure S4/saliency maps/custom_CNN/x200_2000_16/hide_SC_2000_2_area_1_area_1_x200_1_quadrant_1.tif_visualization.png
- supplementary_material_resubmit1/Supplementary Figure S4/saliency maps/custom_CNN/x200_2000_16/hide_SC_2000_2_area_1_area_1_x200_1_quadrant_4.tif_visualization.png
- supplementary_material_resubmit1/Supplementary Figure S4/saliency maps/custom_CNN/x200_2000_16/hide_SC_2000_2_area_1_area_1_x200_1_quadrant_7.tif_visualization.png
- supplementary_material_resubmit1/Supplementary Figure S4/saliency maps/custom_CNN/x200_2000_16/hide_SC_2000_2_area_2_area_1_x200_1_quadrant_7.tif_visualization.png
- supplementary_material_resubmit1/Supplementary Figure S4/saliency maps/custom_CNN/x200_2000_16/hide_SC_2000_2_area_3_area_1_x200_1_quadrant_3.tif_visualization.png
- supplementary_material_resubmit1/Supplementary Figure S4/saliency maps/custom_CNN/x200_2000_16/hide_SC_2000_2_area_3_area_1_x200_1_quadrant_6.tif_visualization.png
- supplementary_material_resubmit1/Supplementary Figure S4/saliency maps/custom_CNN/x200_2000_16/hide_SC_2000_2_area_4_area_1_x200_1_quadrant_3.tif_visualization.png
- supplementary_material_resubmit1/Supplementary Figure S4/saliency maps/custom_CNN/x200_2000_16/hide_SC_2000_2_area_4_area_1_x200_1_quadrant_4.tif_visualization.png
- supplementary_material_resubmit1/Supplementary Figure S4/saliency maps/custom_CNN/x200_2000_16/hide_SC_2000_2_area_5_area_1_x200_1_quadrant_11.tif_visualization.png
- supplementary_material_resubmit1/Supplementary Figure S4/saliency maps/custom_CNN/x200_2000_16/hide_SC_2000_2_area_5_area_1_x200_1_quadrant_9.tif_visualization.png
- supplementary_material_resubmit1/Supplementary Figure S4/saliency maps/custom_CNN/x200_2000_16/hide_SC_2000_2_area_5_area_2_x200_1_quadrant_12.tif_visualization.png
- supplementary_material_resubmit1/Supplementary Figure S4/saliency maps/custom_CNN/x200_2000_16/hide_SC_2000_2_area_5_area_2_x200_1_quadrant_5.tif_visualization.png
- supplementary_material_resubmit1/Supplementary Figure S4/saliency maps/custom_CNN/x200_2000_16/hide_SC_2000_2_area_5_area_2_x200_1_quadrant_8.tif_visualization.png
- supplementary_material_resubmit1/Supplementary Figure S4/saliency maps/custom_CNN/x200_2000_16/hide_SC_2000_2_area_5_area_3_x200_1_quadrant_11.tif_visualization.png
- supplementary_material_resubmit1/Supplementary Figure S4/saliency maps/custom_CNN/x200_2000_16/hide_SC_2000_2_area_5_area_3_x200_1_quadrant_12.tif_visualization.png
- supplementary_material_resubmit1/Supplementary Figure S4/saliency maps/custom_CNN/x200_2000_16/hide_SC_2000_2_area_6_area_1_x200_1_quadrant_1.tif_visualization.png
- supplementary_material_resubmit1/Supplementary Figure S4/saliency maps/custom_CNN/x200_2000_16/hide_SC_2000_2_area_6_area_2_x200_1_quadrant_9.tif_visualization.png
- supplementary_material_resubmit1/Supplementary Figure S4/saliency maps/custom_CNN/x200_2000_16/wood_SC_2000_area_1_x200_1_quadrant_1.tif_visualization.png
- supplementary_material_resubmit1/Supplementary Figure S4/saliency maps/custom_CNN/x200_2000_16/wood_SC_2000_area_1_x200_1_quadrant_4.tif_visualization.png
- supplementary_material_resubmit1/Supplementary Figure S4/saliency maps/custom_CNN/x200_2000_16/wood_SC_2000_area_1_x200_1_quadrant_6.tif_visualization.png
- supplementary_material_resubmit1/Supplementary Figure S4/saliency maps/custom_CNN/x200_2000_16/wood_SW_2000_area_1_x200_1_quadrant_11.tif_visualization.png
- supplementary_material_resubmit1/Supplementary Figure S4/saliency maps/custom_CNN/x200_2000_16/wood_SW_2000_area_1_x200_1_quadrant_9.tif_visualization.png
- supplementary_material_resubmit1/Supplementary Figure S4/saliency maps/custom_CNN/x200_2000_16/wood_SW_2000_area_2_x200_1_quadrant_6.tif_visualization.png
- supplementary_material_resubmit1/Supplementary Figure S4/saliency maps/custom_CNN/x200_2000_16/wood_SW_2000_area_3_x200_1_quadrant_11.tif_visualization.png
- supplementary_material_resubmit1/Supplementary Figure S4/saliency maps/custom_CNN/x200_2000_16/wood_SW_2000_area_3_x200_1_quadrant_3.tif_visualization.png
- supplementary_material_resubmit1/Supplementary Figure S4/saliency maps/custom_CNN/x200_2000_16/wood_SW_2000_area_4_x200_1_quadrant_10.tif_visualization.png
- supplementary_material_resubmit1/Supplementary Figure S4/saliency maps/custom_CNN/x200_2000_16/wood_SW_2000_area_4_x200_1_quadrant_6.tif_visualization.png
- supplementary_material_resubmit1/Supplementary Figure S4/saliency maps/custom_CNN/x200_2000_16/wood_SW_2000_area_5_x200_1_quadrant_9.tif_visualization.png
- supplementary_material_resubmit1/Supplementary Figure S4/saliency maps/custom_CNN/x200_2000_9
- supplementary_material_resubmit1/Supplementary Figure S4/saliency maps/custom_CNN/x200_2000_9/hide_SC_2000_1_area_1_area_1_x200_1_quadrant_2.tif_visualization.png
- supplementary_material_resubmit1/Supplementary Figure S4/saliency maps/custom_CNN/x200_2000_9/hide_SC_2000_1_area_1_area_1_x200_1_quadrant_3.tif_visualization.png
- supplementary_material_resubmit1/Supplementary Figure S4/saliency maps/custom_CNN/x200_2000_9/hide_SC_2000_2_area_1_area_1_x200_1_quadrant_8.tif_visualization.png
- supplementary_material_resubmit1/Supplementary Figure S4/saliency maps/custom_CNN/x200_2000_9/hide_SC_2000_2_area_2_area_1_x200_1_quadrant_1.tif_visualization.png
- supplementary_material_resubmit1/Supplementary Figure S4/saliency maps/custom_CNN/x200_2000_9/hide_SC_2000_2_area_2_area_1_x200_1_quadrant_3.tif_visualization.png
- supplementary_material_resubmit1/Supplementary Figure S4/saliency maps/custom_CNN/x200_2000_9/hide_SC_2000_2_area_3_area_1_x200_1_quadrant_6.tif_visualization.png
- supplementary_material_resubmit1/Supplementary Figure S4/saliency maps/custom_CNN/x200_2000_9/hide_SC_2000_2_area_4_area_1_x200_1_quadrant_3.tif_visualization.png
- supplementary_material_resubmit1/Supplementary Figure S4/saliency maps/custom_CNN/x200_2000_9/hide_SC_2000_2_area_5_area_1_x200_1_quadrant_3.tif_visualization.png
- supplementary_material_resubmit1/Supplementary Figure S4/saliency maps/custom_CNN/x200_2000_9/hide_SC_2000_2_area_5_area_2_x200_1_quadrant_1.tif_visualization.png
- supplementary_material_resubmit1/Supplementary Figure S4/saliency maps/custom_CNN/x200_2000_9/hide_SC_2000_2_area_5_area_2_x200_1_quadrant_5.tif_visualization.png
- supplementary_material_resubmit1/Supplementary Figure S4/saliency maps/custom_CNN/x200_2000_9/hide_SC_2000_2_area_5_area_3_x200_1_quadrant_6.tif_visualization.png
- supplementary_material_resubmit1/Supplementary Figure S4/saliency maps/custom_CNN/x200_2000_9/hide_SC_2000_2_area_6_area_1_x200_1_quadrant_3.tif_visualization.png
- supplementary_material_resubmit1/Supplementary Figure S4/saliency maps/custom_CNN/x200_2000_9/hide_SC_2000_2_area_6_area_1_x200_1_quadrant_4.tif_visualization.png
- supplementary_material_resubmit1/Supplementary Figure S4/saliency maps/custom_CNN/x200_2000_9/hide_SC_2000_2_area_6_area_1_x200_1_quadrant_5.tif_visualization.png
- supplementary_material_resubmit1/Supplementary Figure S4/saliency maps/custom_CNN/x200_2000_9/wood_SW_2000_area_1_x200_1_quadrant_1.tif_visualization.png
- supplementary_material_resubmit1/Supplementary Figure S4/saliency maps/custom_CNN/x200_2000_9/wood_SW_2000_area_1_x200_1_quadrant_4.tif_visualization.png
- supplementary_material_resubmit1/Supplementary Figure S4/saliency maps/custom_CNN/x200_2000_9/wood_SW_2000_area_1_x200_1_quadrant_9.tif_visualization.png
- supplementary_material_resubmit1/Supplementary Figure S4/saliency maps/custom_CNN/x200_2000_9/wood_SW_2000_area_2_x200_1_quadrant_6.tif_visualization.png
- supplementary_material_resubmit1/Supplementary Figure S4/saliency maps/custom_CNN/x200_2000_9/wood_SW_2000_area_2_x200_1_quadrant_8.tif_visualization.png
- supplementary_material_resubmit1/Supplementary Figure S4/saliency maps/custom_CNN/x200_2000_9/wood_SW_2000_area_3_x200_1_quadrant_1.tif_visualization.png
- supplementary_material_resubmit1/Supplementary Figure S4/saliency maps/custom_CNN/x200_2000_9/wood_SW_2000_area_3_x200_1_quadrant_8.tif_visualization.png
- supplementary_material_resubmit1/Supplementary Figure S4/saliency maps/custom_CNN/x200_2000_9/wood_SW_2000_area_4_x200_1_quadrant_4.tif_visualization.png
- supplementary_material_resubmit1/Supplementary Figure S4/saliency maps/custom_CNN/x200_2000_9/wood_SW_2000_area_5_x200_1_quadrant_1.tif_visualization.png
- supplementary_material_resubmit1/Supplementary Figure S4/saliency maps/ResNet50_CNN
- supplementary_material_resubmit1/Supplementary Figure S4/saliency maps/ResNet50_CNN/visual_nn_x100_1000_16
- supplementary_material_resubmit1/Supplementary Figure S4/saliency maps/ResNet50_CNN/visual_nn_x100_1000_16/bone_chichaoua_flint_CT_1000_area_2_area_2_x100_1_quadrant_2.tif_visualization.png
- supplementary_material_resubmit1/Supplementary Figure S4/saliency maps/ResNet50_CNN/visual_nn_x100_1000_16/bone_chichaoua_flint_CT_1000_area_4_area_2_x100_1_quadrant_1.tif_visualization.png
- supplementary_material_resubmit1/Supplementary Figure S4/saliency maps/ResNet50_CNN/visual_nn_x100_1000_16/bone_chichaoua_flint_CT_1000_area_4_area_2_x100_1_quadrant_3.tif_visualization.png
- supplementary_material_resubmit1/Supplementary Figure S4/saliency maps/ResNet50_CNN/visual_nn_x100_1000_16/bone_chichaoua_flint_CT_1000_area_4_area_2_x100_1_quadrant_5.tif_visualization.png
- supplementary_material_resubmit1/Supplementary Figure S4/saliency maps/ResNet50_CNN/visual_nn_x100_1000_16/bone_chichaoua_flint_CT_1000_area_4_area_2_x100_1_quadrant_8.tif_visualization.png
- supplementary_material_resubmit1/Supplementary Figure S4/saliency maps/ResNet50_CNN/visual_nn_x100_1000_16/bone_chichaoua_flint_SCB_1000_2_area_1_maybe_area_1_x100_1_quadrant_11.tif_visualization.png
- supplementary_material_resubmit1/Supplementary Figure S4/saliency maps/ResNet50_CNN/visual_nn_x100_1000_16/bone_chichaoua_flint_SCB_1000_2_area_1_maybe_area_1_x100_1_quadrant_2.tif_visualization.png
- supplementary_material_resubmit1/Supplementary Figure S4/saliency maps/ResNet50_CNN/visual_nn_x100_1000_16/bone_chichaoua_flint_SCB_1000_2_area_1_maybe_area_1_x100_1_quadrant_3.tif_visualization.png
- supplementary_material_resubmit1/Supplementary Figure S4/saliency maps/ResNet50_CNN/visual_nn_x100_1000_16/bone_chichaoua_flint_SCB_1000_2_area_1_maybe_area_1_x100_1_quadrant_5.tif_visualization.png
- supplementary_material_resubmit1/Supplementary Figure S4/saliency maps/ResNet50_CNN/visual_nn_x100_1000_16/bone_chichaoua_flint_SCB_1000_2_area_1_maybe_area_1_x100_1_quadrant_8.tif_visualization.png
- supplementary_material_resubmit1/Supplementary Figure S4/saliency maps/ResNet50_CNN/visual_nn_x100_1000_16/bone_chichaoua_flint_SC_1000_1_area_1_area_1_x100_1_quadrant_1.tif_visualization.png
- supplementary_material_resubmit1/Supplementary Figure S4/saliency maps/ResNet50_CNN/visual_nn_x100_1000_16/bone_chichaoua_flint_SC_1000_1_area_1_area_1_x100_1_quadrant_2.tif_visualization.png
- supplementary_material_resubmit1/Supplementary Figure S4/saliency maps/ResNet50_CNN/visual_nn_x100_1000_16/bone_chichaoua_flint_SC_1000_1_area_1_area_1_x100_1_quadrant_5.tif_visualization.png
- supplementary_material_resubmit1/Supplementary Figure S4/saliency maps/ResNet50_CNN/visual_nn_x100_1000_16/bone_chichaoua_flint_SC_1000_1_area_2_area_2_x100_1_quadrant_1.tif_visualization.png
[truncated: 223 more entries]
